# Supplementary material for: Microporous Polymelamine Framework Functionalized with Re(I) Tricarbonyl Complexes for CO2 Absorption and Reduction
Source: Polymers (Basel). 2022 Dec 14;14(24):5472. doi: 10.3390/polym14245472 (PMC9782493; doi:10.3390/polym14245472)
Supplement: Supplementary file 1 [file polymers-14-05472-s001.zip]

Archive with 1 entries (1 files):
- polymers-2050914-supplementary.pdf
